# Supplementary material for: The FANTOM web resource: from mammalian transcriptional landscape to its dynamic regulation
Source: Genome Biol. 2009 Apr 19;10(4):R40. doi: 10.1186/gb-2009-10-4-r40 (PMC2688931; doi:10.1186/gb-2009-10-4-r40)
Supplement: Additional data file 2 — An extended version of Table 1, which includes DAS sources and GFF files for the data shown in the genome browser. [file gb-2009-10-4-r40-S2.xls]

## Sheet: Sheet1
Cell conditions and biological replicates	Type of experiments	Track names in the genome browser	DAS source [30]	GFF files [31]
THP-1 differentiation time course x 3	CAGE	TSS positions, Promoters, Promoter regions	hg18_R[1-3]_[0-96]h_[fr] hg18_level2 hg18_level2	hg18/Tss_Clusters/cluster_level1/* hg18/CAGE_April2008/CAGE_L2* hg18/CAGE_April2008/CAGE_L3*
THP-1 differentiation time course x 3	Illumina microarray	Illumina biological replicates	hg18_illumina_BR	hg18/Illumina_microarray/Illumina_BiologicalReplicates/*
THP-1 Systematic perturbation (52 transcription factor knock down with siRNA) x 3	Illumina microarray	Illumina knock down siRNA series	hg18_illumina_siRNA1 hg18_illumina_siRNA234	hg18/Illumina_microarray/Illumina_KD_siRNA1-4/Illumina1* hg18/Illumina_microarray/Illumina_KD_siRNA1-4/Illumina234*
THP-1 before and after differentiation x 2	H3K9Ac ChIP/chip with whole genome tiling array	H3K9 by Whole Tiling Array	hg18_H3K9_[0-96]h_[1-2]	hg18/WholeTilingArray/H3K9*
THP-1 before and after differentiation x 1	Pol II ChIP/chip with whole genome tiling array	Pol II H3K9 by Whole Tiling Array	hg18_pol2_[0-96]h	hg18/WholeTilingArray/PolII*
THP-1 before and after differentiation x 2	PU.1 ChIP/chip with promoter tiling array	PU.1 Promoter Array	hg18_PU1_[0-96]h_[1-2]	hg18/PromoterTilingArray/PU.1*
THP-1 before and after differentiation x 2	SP1 ChIP/chip with promoter tiling array	SP1Promoter Array	hg18_SP1_[0-96]h_[1-2]	hg18/PromoterTilingArray/SP1*
THP-1 differentiation time course x 1	Small RNA sequencing	shortRNA cluster, shortRNA sequence	hg18_shortRNA_cluster hg18_shortRNA_mapping	hg18/shortRNA_cluster/* hg18/shortRNA_mapping/*
THP-1 differentiation time course x 2	qRT-PCR for transcription factors	TF qRT-PCR	hg18_TF_qRT-PCR	hg18/TF_qRT-PCR/*
Human 127 RNA samples (including the Differentiation time courses)	CAGE	tag cluster	hg18_tc	hg18/TagCluster/*
Mouse 206 RNA samples (including the Differentiation time courses)	CAGE	tag cluster	hg18_tc	mm9/TagCluster/*
